# Supplementary material for: Analyzing the Utility of Openalex to Identify Studies for Systematic Reviews: Methods and a Case Study
Source: Cochrane Evid Synth Methods. 2025 Jul 24;3(4):e70038. doi: 10.1002/cesm.70038 (PMC12302543; doi:10.1002/cesm.70038)
Supplement: Supplementary file 3 — Appendix3 Embase OpenAlex search translation. [file CESM-3-e70038-s003.xlsx]

## Sheet: Sheet1
Embase search lines	OpenAlex (OA) translation		Comment
1 diabetes mellitus/ or exp insulin dependent diabetes mellitus/ or non insulin dependent diabetes mellitus/ or diabetic complication/ or diabetic angiopathy/ or exp diabetic retinopathy/ or exp diabetic eye disease/ or diabetic macular edema/			not translated, OA doesn't support thesaurus searching
2 exp diabetic retinopathy/ or exp diabetic eye disease/ or diabetic macular edema/			not translated, OA doesn't support thesaurus searching
3 exp diabetic retinopathy/pc or exp diabetic eye disease/pc or diabetic macular edema/pc			not translated, OA doesn't support thesaurus searching
4 diabet*.ab,bk,bt,kf,ot,ti.	title_and_abstract.search:Diabetic|diabetics|diabetes	keywords.id:keywords/diabetes|diabetes-mellitus|type-1-diabetes|type-2-diabetes|diabetic-complications|diabetes-complications|diabetic-retinopathy
5 vision test/			not translated, OA doesn't support thesaurus searching
6 screening/ or screening test/ or mass screening/ or early diagnosis/ or mandatory testing/ or mandatory program/			not translated, OA doesn't support thesaurus searching
7 (((eye or eyes or retina or retinal or retinopathy or macula or macular or maculopathy or vision) adj6 (screen or screening or diagnosis or diagnoses or detection or test or tests or testing or program or programs or programme or programmes or care or exam or exams or examination or examinations or checks or check-up or check-ups or checkup or checkups or surveillance or monitor or monitoring))…	title_and_abstract.search:Eye|eyes|retina|retinal|retinopathy|macula|macular|maculopathy|vision,title_and_abstract.search:screen|screening|diagnosis|diagnoses|detection|test|tests|testing|program|programs|programme|programmes|care|exam|exams|examination|examinations|checks|check-up|check-ups|checkup|checkups|surveillance|monitor|monitoring|teleophthalmology|"tele-ophthalmology"|teleretina|teleret…	keywords.id:keywords/screening|screening-uptake	since OA doesn't support proximity search, AND operator was used for the two concepts Eye and Screening.
8 1 or 4			not translated, only line 4 used
9 5 or 7			not translated only line 7 used
10 2 and 6			not translated, as lines 2 and 6 are not translated
11 8 and 9	title_and_abstract.search:Diabetic|diabetics|diabetes,title_and_abstract.search:Eye|eyes|retina|retinal|retinopathy|macula|macular|maculopathy|vision,title_and_abstract.search:screen|screening|diagnosis|diagnoses|detection|test|tests|testing|program|programs|programme|programmes|care|exam|exams|examination|examinations|checks|check-up|check-ups|checkup|checkups|surveillance|monitor|monitoring|tel…	keywords.id:keywords/diabetic-retinopathy,keywords.id:keywords/screening|screening-uptake keywords.id:keywords/diabetes|diabetes-mellitus|type-1-diabetes|type-2-diabetes|diabetic-complications|diabetes-complications,keywords.id:keywords/retinopathy|maculopathy	this is equivalent ANDing lines 4 and 7 (It is not possible to use Boolean ORing to combine different filters (Keywords and title_and_abstract) in OpenAlex search. Two filters searched separately and then the results from each filter combined in EPPI-Reviewer.)
12 3 or 10 or 11			this is equivalent to line 11
13 exp diabetic retinopathy/ or exp diabetic eye disease/ or diabetic macular edema/			not translated, OA doesn't support thesaurus searching
14 (diabet* adj4 (retina or retinal or retinopathy or macula or macular or maculopathy or eye or eyes)).ab,bk,bt,kf,ot,ti.	title_and_abstract.search:Diabetic|diabetics|diabetes,title_and_abstract.search:Eye|eyes|retina|retinal|retinopathy|macula|macular|maculopathy|vision	keywords.id:keywords/diabetic-retinopathy	While two approaches were considered to combine the concepts of 'diabetes' and 'eye' and 'screening' in the Embase search strategy (first approach: 'diabetes AND eye adj6 screening' [line1-12]; second approach: 'diabetic adj4 eye AND screening' [line 13-19), only one approach could be implemented in OpenAlex due to the lack of proximity search support. Therefore, a single search using the AND ope…
15 13 or 14			this is equivalent to line 14
16 screening/ or screening test/ or mass screening/ or early diagnosis/ or vision test/ or mandatory testing/ or mandatory program/			not translated, OA doesn't support thesaurus searching
17 (Screen* or program* or surveillance* or monitor* or examination or examinations or checks or check-up or Check-ups or Teleophthalmology or "tele-ophthalmology" or teleretin* or "tele-retin*" or "Retina-Screen*" or "Keep sight" or SLICK or ((testing or detection or diagnosis) and ("pathway*" or "health system*" or "care model*" or service* or referral* or uptake))).ab,bk,bt,kf,ot,ti.	title_and_abstract.search:screen|screening|diagnosis|diagnoses|detection|test|tests|testing|program|programs|programme|programmes|care|exam|exams|examination|examinations|checks|check-up|check-ups|checkup|checkups|surveillance|monitor|monitoring|teleophthalmology|"tele-ophthalmology"|teleretina|teleretinal|teleretinopathy|"tele-retina"|"tele-retinal"|"tele-retinopathy"|"RetinaScreen"|SLICK|"keep …	keywords.id:keywords/screening|screening-uptake	While two approaches were considered to combine the concepts of 'diabetes' and 'eye' and 'screening' in the Embase search strategy (first approach: 'diabetes AND eye adj6 screening' [line1-12]; second approach: 'diabetic adj4 eye AND screening' [line 13-19), only one approach could be implemented in OpenAlex due to the lack of proximity search support. Therefore, a single search using the AND ope…
18 16 or 17			this is equivalent to line 17
19 15 and 18	title_and_abstract.search:Diabetic|diabetics|diabetes,title_and_abstract.search:Eye|eyes|retina|retinal|retinopathy|macula|macular|maculopathy|vision,title_and_abstract.search:screen|screening|diagnosis|diagnoses|detection|test|tests|testing|program|programs|programme|programmes|care|exam|exams|examination|examinations|checks|check-up|check-ups|checkup|checkups|surveillance|monitor|monitoring|tel…	keywords.id:keywords/diabetic-retinopathy,keywords.id:keywords/screening|screening-uptake	this is equivalent ANDing lines 14 and 17
20 12 or 19	title_and_abstract.search:Diabetic|diabetics|diabetes,title_and_abstract.search:Eye|eyes|retina|retinal|retinopathy|macula|macular|maculopathy|vision,title_and_abstract.search:screen|screening|diagnosis|diagnoses|detection|test|tests|testing|program|programs|programme|programmes|care|exam|exams|examination|examinations|checks|check-up|check-ups|checkup|checkups|surveillance|monitor|monitoring|tel…	keywords.id:keywords/diabetic-retinopathy,keywords.id:keywords/screening|screening-uptake	this is equivalent to ORing lines 11 or 19. Keyword searches are two separate lines
		keywords.id:keywords/diabetes|diabetes-mellitus|type-1-diabetes|type-2-diabetes|diabetic-complications|diabetes-complications,keywords.id:keywords/retinopathy|maculopathy
21 (retinascreen* or "DES program*" or Keepsight or "Diabetic eye screening program*" or "Irish national diabetic retinascreen" or "teleophthalmology screening program*" or "National diabetes eye screening program" or "National diabetes eye screening programs" or "National diabetes eye screening programme" or "National diabetes eye screening programmes" or "Diabetic Retinal Screening" or "Diabete…	title_and_abstract.search:retinascreen|retinascreening|"DES program"|Keepsight|"Diabetic eye screening programme"|"Diabetic eye screening programmes"|"Diabetic eye screening program"|"Diabetic eye screening programs"|"Irish national diabetic retinascreen"|"teleophthalmology screening program"|"National diabetes eye screening program"|"National diabetes eye screening programs"|"National diabetes e…
22 exp United Kingdom/ or exp Canada/ or exp Australia/ or exp "Australia and New Zealand"/ or exp Ireland/ or exp Oceanian/ or exp "canadian aboriginal"/ or exp "Australian Aborigine"/ or exp "Oceanic ancestry group"/ or exp "Pacific Islander"/ or exp indigenous people/ or "Irish (citizen)"/ or exp "British citizen"/ or "Maori (people)"/ or Canadian/			not translated, OA doesn't support thesaurus searching
23 ("United Kingdom" or "UK" or "u. k." or "Britain" or "British" or ("england" not "new england") or "Isle of Man" or "Channel Islands" or "Guernsey" or "London" or Ireland or irish* or "Scotland" or "scottish*" or "Hebrides" or "Wales" or "Welsh" or "bath" or ("birmingham*" not "alabama*") or "bradford*" or "brighton*" or "bristol*" or "carlisle*" or ("cambridge*" not ("massachusetts*" or "bost…	title_and_abstract.search:"United Kingdom"|"UK"|"Britain"|"British"|"england"|"u. k."|"Isle of Man"|"Channel Islands"|"Guernsey"|"Hebrides"|"London"|Ireland|irish|"Scotland"|"scottish"|"Wales"|"Welsh"|"bath"|"birmingham" |"bradford"|"brighton"|"bristol"|"carlisle"|"cambridge" |"canterbury"|"chelmsford"|"chester"|"chichester"|"coventry"|"derby"|"durham" |"ely"|"exeter"|"gloucester"|"hereford"|"hul…	default.search:UK|"United Kingdom"|"u. k."|"Britain"|"British"|England|Wales|Welsh|Scotland|Scottish|Ireland|Irish|Canada|Canadian|canadien|Australia|Australian|"New Zealand"|"New Zealander"	All country terms were limited to the title and abstract fields and searched across multiple search lines due to search string length limitations within the OA. Full-text search was conducted separately for country names and adjectives in OA. (two abbriviations "IRL" and "CAN" were excluded from the search strategy due to a dramatic increase in the number of results.)
24 ("United Kingdom" or "UK" or "u. k." or "Britain" or "British" or ("england" not "new england") or "Isle of Man" or "Channel Islands" or "Guernsey" or "London" or Ireland or irish* or "Scotland" or "scottish*" or "Hebrides" or "Wales" or "Welsh" or "bath" or ("birmingham*" not "alabama*") or "bradford*" or "brighton*" or "bristol*" or "carlisle*" or ("cambridge*" not ("massachusetts*" or "bost…	authorships.countries:countries/gb|ie|ca|au|nz
25 ("United Kingdom" or "UK" or "u. k." or "Britain" or "British" or "England" or "English" or Ireland or Irish* or "Scotland" or "Scottish*" or "Wales" or "Welsh" or "Canada" or "Canadian*" or "canadien*" or "Australia*" or "New Zealand" or "NZ").ja,jn,rj,tj,jx,pj.			not translated
26 22 or 23 or 24 or 25	23 or 24
27 20 and 26	20 and 26
28 21 or 27	21 or 27
29 ("18*" or "19*" or "2000" or "2001" or "2002").yr.			Year limit is not applied in OpenAlex and will be applied post-search
30 28 not 29			not translated
31 (exp animal/ or exp invertebrate/ or nonhuman/ or animal experiment/ or animal tissue/ or animal model/ or exp plant/ or exp fungus/) not (exp human/ or human tissue/ or human experiment/)			not translated, OA doesn't support thesaurus searching
32 30 not 31			not translated
33 (exp Asia/ or exp Africa/ or "united states"/) not (exp United Kingdom/ or exp Canada/ or exp Australia/ or exp "Australia and New Zealand"/ or exp Ireland/ or exp Oceanian/ or exp "canadian aboriginal"/ or exp "Australian Aborigine"/ or exp "Oceanic ancestry group"/ or exp "Pacific Islander"/ or exp indigenous people/ or "Irish (citizen)"/ or exp "British citizen"/ or "Maori (people)"/ or Can…			not translated, OA doesn't support thesaurus searching
34 32 not 33			not translated
